# Supplementary material for: Genome-Wide Identification and Characterization of the TLP Gene Family in Phyllostachys edulis and Association with Witches’ Broom Disease Resistance in Bamboo
Source: Int J Mol Sci. 2023 Jun 17;24(12):10257. doi: 10.3390/ijms241210257 (PMC10299529; doi:10.3390/ijms241210257)
Supplement: Supplementary file 1 [file ijms-24-10257-s001.zip]

Archive with 1 entries (1 files):
- ijms-2437351-supplementary.pdf
